# Supplementary material for: Sensitive and rapid detection of cholera toxin subunit B using magnetic frequency mixing detection
Source: PLoS One. 2019 Jul 5;14(7):e0219356. doi: 10.1371/journal.pone.0219356 (PMC6611628; doi:10.1371/journal.pone.0219356)
Supplement: S2 Table — (XLSX) [file pone.0219356.s002.xlsx]

## Sheet: Overview
Measurement results of ELISA experiments for different antibody combinations
	Name	mAbE6-mAbE10		mAbE10-mAbE6		mAbE10-mAbE10
	Coating- Antibody	mAb E6		mAb E10		mAb E10
	Secondary-Antibody	mAb E10		mAb E6		mAb E10
CTB [ng/ml]		Absorption	Standard deviation	Absorption	Standard deviation	Absorption	Standard deviation
160		1.7594	0.150008	1.54023	0.165592	1.18045	0.150922
80		1.0538	0.0514123	0.574567	0.0694223	0.870817	0.0469788
40		0.588433	0.0509354	0.175733	0.0205687	0.71165	0.0596369
20		0.1935	0.0124235	0.0595333	0.00523736	0.64965	0.0701759
10		0.0328333	0.00779038	0.0450667	0.00465439	0.331583	0.0205125
5		-0.0497333	0.00593661	0.0346333	0.0202012	0.32085	0.0346748
0		0	0.000655744	0	0.00902349	0	0.0101328
Shown is the mean signal after subtraction of the mean background signal
The absorption is measured at 405 nm
Linear fit results (Fit function: y = m·x)
		mAbE6-mAbE10		mAbE10-mAbE6		mAbE10-mAbE10
Used linear range		0 - 160 ng/ml		0 - 160 ng/ml		0 - 20 ng/ml
Number of points		7		7		4
Fit parameter: m		0.00883		0.01153		0.03412
Pearson's r		0.98515		0.9934		0.98113
Adj. R-Square		0.96561		0.98464		0.95015

## Sheet: Measurement
mAb E6-mAb E10
CTB [ng/ml]	Absorption at 403 nm						Analysis
	1	2	3	4	5	6	Mean	Mean-Blank	Std. Dev.
160	1.70283	1.91523	1.99253				1.8702	1.7594	0.150008
80	1.22393	1.13663	1.13323				1.1646	1.0538	0.0514123
40	0.753733	0.652833	0.691133				0.699233	0.588433	0.0509354
20	0.312733	0.290033	0.310133				0.3043	0.1935	0.0124235
10	0.136833	0.141933	0.152133				0.143633	0.0328333	0.00779038
5	0.0663333	0.0546333	0.0622333				0.0610667	-0.0497333	0.00593661
0	0.1115	0.1102	0.1107				0.1108	0	0.000655745
mAb E10-mAb E6
CTB [ng/ml]	Absorption at 403 nm						Analysis
	1	2	3	4	5	6	Mean	Mean-Blank	Std. Dev.
160	1.6255	1.5753	1.3169				1.5059	1.54023	0.165592
80	0.5215	0.6171	0.4821				0.540233	0.574567	0.0694223
40	0.1588	0.1467	0.1187				0.1414	0.175733	0.0205687
20	0.0311	0.0211	0.0234				0.0252	0.0595333	0.00523736
10	0.0105	0.0155	0.00620001				0.0107333	0.0450667	0.00465438
5	0.0235	-0.0134	-0.0092				0.0003	0.0346333	0.0202012
0	-0.0373	-0.0415	-0.0242				-0.0343333	0	0.00902349
mAb E10-mAb E10
CTB [ng/ml]	Absorption at 403 nm						Analysis
	1	2	3	4	5	6	Mean	Mean-Blank	Std. Dev.
160	1.1215	1.4064	1.3503				1.29273	1.18045	0.150922
80	0.9352	0.985	1.0291				0.9831	0.870817	0.0469788
40	0.7555	0.8515	0.8648				0.823933	0.71165	0.0596369
20	0.6948	0.8348	0.7562				0.761933	0.64965	0.0701759
10	0.4215	0.4618	0.4483				0.443867	0.331583	0.0205125
5	0.3953	0.4407	0.4634				0.433133	0.32085	0.0346748
0	0.1069	0.1122	0.1043	0.1121	0.1319	0.1063	0.112283	0	0.0101328
